# Supplementary material for: On the Entropy of a One-Dimensional Gas with and without Mixing Using Sinai Billiard
Source: Entropy (Basel). 2021 Sep 9;23(9):1188. doi: 10.3390/e23091188 (PMC8467902; doi:10.3390/e23091188)
Supplement: Supplementary file 1 [file entropy-23-01188-s001.zip]

Archive with 7 entries (4 files):
- SUPPLEMENT/
- SUPPLEMENT/Supplmovie2.mov
- __MACOSX/
- __MACOSX/SUPPLEMENT/
- __MACOSX/SUPPLEMENT/._Supplmovie2.mov
- SUPPLEMENT/Supplmovie1.mov
- __MACOSX/SUPPLEMENT/._Supplmovie1.mov
